# Supplementary material for: Establishing Classifiers With Clinical Laboratory Indicators to Distinguish COVID-19 From Community-Acquired Pneumonia: Retrospective Cohort Study
Source: J Med Internet Res. 2021 Feb 22;23(2):e23390. doi: 10.2196/23390 (PMC7901596; doi:10.2196/23390)
Supplement: Multimedia Appendix 3 [file jmir_v23i2e23390_app3.xlsx]

## Sheet: Sheet1
Supplemental Table S1. CLI_combinations and the hyper-parameters of the classifiers constructed by different machine learning algorithm from these CLI_combinations.
CLI Combinations	Random Forest Classifier				Logistic Regression				Gradient Boosting Classifier
	Recall rate (Sensitivity)	Specificity	Accuracy	AUC	Recall rate (Sensitivity)	Specificity	Accuracy	AUC	Recall rate (Sensitivity)	Specificity	Accuracy	AUC
[PCT,AGR,UA,NEUTC,BASOC,MCV,MCHC]	1	1	1	1	0.916667	0.875	0.9	0.895833	1	0.875	0.95	0.9375
[PCT,WBC,NEUTC,HGB,PCV,MCV,MCHC]	1	0.909091	0.958333	0.954545	1	0.909091	0.958333	0.954545	0.923077	0.818182	0.875	0.870629
[AGR,AFU,LYM,NEUTC,EOC,MCV,MCHC]	1	0.75	0.904762	0.875	1	0.875	0.952381	0.9375	1	0.75	0.904762	0.875
[AGR,AFU,NEUTC,MOC,EOC,BASOC,MCHC]	0.923077	0.875	0.904762	0.899038	0.923077	0.875	0.904762	0.899038	0.923077	0.875	0.904762	0.899038
[AFU,NEUTC,MOC,EOC,PCV,MCHC,RDW-SD]	1	0.75	0.904762	0.875	0.923077	0.875	0.904762	0.899038	1	0.75	0.904762	0.875
[PCT,AGR,UA,NEUTC,MOC,BASOC,RBC,MCHC]	1	1	1	1	0.916667	0.875	0.9	0.895833	0.916667	1	0.95	0.958333
[PCT,ALB,UA,K,WBC,MOC,HGB,RDW-SD]	1	1	1	1	0.916667	0.875	0.9	0.895833	1	0.875	0.95	0.9375
[PCT,ALB,UA,WBC,NEUT,BASOC,MCHC,RDW-SD]	1	0.875	0.95	0.9375	0.916667	0.875	0.9	0.895833	1	1	1	1
[PCT,ALB,UA,WBC,NEUTC,BASOC,RBC,MCHC]	1	0.875	0.95	0.9375	0.916667	0.875	0.9	0.895833	1	1	1	1
[PCT,ALB,UA,WBC,BASOC,RBC,MCHC,RDW-SD]	1	0.875	0.95	0.9375	0.916667	0.875	0.9	0.895833	1	1	1	1
[PCT,ALB,UA,NEUTC,BASOC,HGB,MCHC,RDW-SD]	1	0.875	0.95	0.9375	0.916667	0.875	0.9	0.895833	1	1	1	1
[PCT,AGR,UA,K,WBC,MOC,RBC,MCHC]	1	0.875	0.95	0.9375	0.916667	0.875	0.9	0.895833	1	1	1	1
[PCT,AGR,UA,K,NEUTC,RBC,MCHC,RDW-SD]	1	0.875	0.95	0.9375	0.916667	0.875	0.9	0.895833	1	1	1	1
[PCT,AGR,UA,WBC,NEUT,NEUTC,HGB,MCHC]	1	0.875	0.95	0.9375	0.916667	0.875	0.9	0.895833	1	1	1	1
[PCT,AGR,UA,WBC,NEUTC,BASOC,RBC,MCHC]	1	0.875	0.95	0.9375	0.916667	0.875	0.9	0.895833	1	1	1	1
[PCT,AGR,UA,WBC,MOC,BASOC,RBC,MCHC]	1	0.875	0.95	0.9375	0.916667	0.875	0.9	0.895833	1	1	1	1
[PCT,AGR,UA,K,WBC,MOC,RBC,RDW-SD]	0.916667	1	0.95	0.958333	0.916667	0.875	0.9	0.895833	0.916667	1	0.95	0.958333
[PCT,ALB,UA,K,WBC,RBC,MCHC,RDW-SD]	1	0.875	0.95	0.9375	0.916667	0.875	0.9	0.895833	0.916667	1	0.95	0.958333
[PCT,ALB,UA,K,NEUTC,RBC,MCHC,RDW-SD]	1	1	1	1	0.916667	0.875	0.9	0.895833	0.916667	0.875	0.9	0.895833
[PCT,ALB,AGR,UA,NEUTC,BASOC,RBC,MCHC]	1	0.875	0.95	0.9375	0.916667	0.875	0.9	0.895833	1	0.875	0.95	0.9375
[PCT,ALB,AGR,UA,NEUTC,BASOC,MCV,MCHC]	1	0.875	0.95	0.9375	0.916667	0.875	0.9	0.895833	1	0.875	0.95	0.9375
[PCT,ALB,AGR,UA,MOC,BASOC,RBC,MCHC]	1	0.875	0.95	0.9375	0.916667	0.875	0.9	0.895833	1	0.875	0.95	0.9375
[PCT,ALB,UA,WBC,LYM,BASOC,MCHC,RDW-SD]	1	0.875	0.95	0.9375	0.916667	0.875	0.9	0.895833	1	0.875	0.95	0.9375
[PCT,ALB,UA,WBC,NEUTC,MOC,HGB,MCHC]	1	0.875	0.95	0.9375	0.916667	0.875	0.9	0.895833	1	0.875	0.95	0.9375
[PCT,ALB,UA,WBC,NEUTC,BASOC,MCHC,RDW-SD]	1	0.875	0.95	0.9375	0.916667	0.875	0.9	0.895833	1	0.875	0.95	0.9375
[PCT,ALB,UA,WBC,MOC,BASOC,RBC,MCHC]	1	0.875	0.95	0.9375	0.916667	0.875	0.9	0.895833	1	0.875	0.95	0.9375
[PCT,ALB,UA,WBC,MOC,BASOC,MCHC,RDW-SD]	1	0.875	0.95	0.9375	0.916667	0.875	0.9	0.895833	1	0.875	0.95	0.9375
[PCT,ALB,UA,NEUTC,BASOC,PCV,MCHC,RDW-SD]	1	0.875	0.95	0.9375	0.916667	0.875	0.9	0.895833	1	0.875	0.95	0.9375
[PCT,AGR,UA,K,NEUT,MOC,RBC,MCHC]	1	0.875	0.95	0.9375	0.916667	0.875	0.9	0.895833	1	0.875	0.95	0.9375
[PCT,AGR,UA,K,MOC,HGB,MCV,MCHC]	1	0.875	0.95	0.9375	0.916667	0.875	0.9	0.895833	1	0.875	0.95	0.9375
[PCT,AGR,UA,WBC,NEUT,BASOC,RBC,MCHC]	1	0.875	0.95	0.9375	0.916667	0.875	0.9	0.895833	1	0.875	0.95	0.9375
[PCT,AGR,UA,WBC,LYM,MOC,HGB,MCHC]	1	0.875	0.95	0.9375	0.916667	0.875	0.9	0.895833	1	0.875	0.95	0.9375
[PCT,AGR,UA,WBC,LYM,MOC,PCV,MCHC]	1	0.875	0.95	0.9375	0.916667	0.875	0.9	0.895833	1	0.875	0.95	0.9375
[PCT,AGR,UA,WBC,LYM,BASOC,RBC,MCHC]	1	0.875	0.95	0.9375	0.916667	0.875	0.9	0.895833	1	0.875	0.95	0.9375
[PCT,AGR,UA,WBC,NEUTC,MOC,HGB,MCHC]	1	0.875	0.95	0.9375	0.916667	0.875	0.9	0.895833	1	0.875	0.95	0.9375
[PCT,AGR,UA,LYM,NEUTC,MOC,HGB,MCHC]	1	0.875	0.95	0.9375	0.916667	0.875	0.9	0.895833	1	0.875	0.95	0.9375
[PCT,AGR,UA,LYM,NEUTC,MOC,PCV,MCHC]	1	0.875	0.95	0.9375	0.916667	0.875	0.9	0.895833	1	0.875	0.95	0.9375
[PCT,AGR,UA,NEUTC,MOC,HGB,MCHC,RDW-SD]	1	0.875	0.95	0.9375	0.916667	0.875	0.9	0.895833	1	0.875	0.95	0.9375
[PCT,AGR,UA,K,NEUTC,MOC,RBC,RDW-SD]	0.916667	0.875	0.9	0.895833	0.916667	0.875	0.9	0.895833	0.916667	1	0.95	0.958333
[PCT,ALB,UA,LYM,MOC,HGB,MCHC,RDW-SD]	0.916667	0.875	0.9	0.895833	0.916667	0.875	0.9	0.895833	1	0.875	0.95	0.9375
[PCT,ALB,UA,NEUTC,MOC,BASOC,RBC,MCHC]	1	0.875	0.95	0.9375	0.916667	0.875	0.9	0.895833	0.916667	0.875	0.9	0.895833
[PCT,ALB,UA,NEUTC,BASOC,HGB,PCV,MCHC]	1	0.875	0.95	0.9375	0.916667	0.875	0.9	0.895833	0.916667	0.875	0.9	0.895833
[PCT,AGR,UA,WBC,BASOC,RBC,MCHC,RDW-SD]	1	0.875	0.95	0.9375	0.916667	0.875	0.9	0.895833	0.916667	0.875	0.9	0.895833
Note:CLIs,ClinicalLaboratory Indicators;AUC,Area Under Receiver Operating Characteristic Curve;PCT,procalcitonin;AGR,Ratio of albumin to globulin;UA,uric acid;NEUTC,neutrophil count;BASOC,basophil count;MCV,mean red blood cell volume;MCHC,mean corpuscular hemoglobin concentration;WBC,white blood count;HGB,hemoglobin concentration;PCV,hematocrit;AFU,fucosidase;LYM,lymphocyte percentage;EOC,eosinop…
